# Supplementary material for: Case Report of Small Cell Carcinoma of the Ovary, Hypercalcemic Type (Ovarian Rhabdoid Tumor) with SMARCB1 Mutation: A Literature Review of a Rare and Aggressive Condition
Source: Curr Oncol. 2022 Jan 18;29(2):411–22. doi: 10.3390/curroncol29020037 (PMC8870484; doi:10.3390/curroncol29020037)
Supplement: Supplementary file 1 [file curroncol-29-00037-s001.zip]

Archive with 1 entries (1 files):
- curroncol-1548127-supplementary.pdf
